# Supplementary material for: Predicting Future Respiratory Hospitalizations in Extremely Premature Neonates Using Transcriptomic Data and Machine Learning
Source: Children (Basel). 2025 Jul 29;12(8):996. doi: 10.3390/children12080996 (PMC12385036; doi:10.3390/children12080996)
Supplement: Supplementary file 1 [file children-12-00996-s001.zip]

Archive with 1 entries (1 files):
- children-3733590-supplementary.pdf
